# Supplementary material for: ﻿Four species of Zoica Simon, 1898 from Asia (Araneae, Lycosidae)
Source: Zookeys. 2025 Aug 25;1249:371–85. doi: 10.3897/zookeys.1249.152933 (PMC12402824; doi:10.3897/zookeys.1249.152933)
Supplement: XML Treatment for Zoica [file zookeys.1249.152933-treatment1.xml]

<!DOCTYPE tp:taxon-treatment
  PUBLIC "-//TaxonX//DTD Taxonomic Treatment Publishing DTD v0 20100105//EN" "tax-treatment-NSO.dtd">
<tp:taxon-treatment xmlns:tp="http://www.plazi.org/taxpub"><tp:treatment-meta><kwd-group><label>Taxon classification</label><kwd>
                <named-content content-type="kingdom">Animalia</named-content>
              </kwd><kwd>
                <named-content content-type="order">Araneae</named-content>
              </kwd><kwd>
                <named-content content-type="family">Lycosidae</named-content>
              </kwd></kwd-group><mixed-citation publication-type="journal"><person-group><name><surname>Lu</surname><given-names>Jin-Zhen</given-names></name><name><surname>Marusik</surname><given-names>Yuri M.</given-names></name><name><surname>Zhang</surname><given-names>Zhi-Sheng</given-names></name><name><surname>Wang</surname><given-names>Lu-Yu</given-names></name></person-group><article-title>﻿Four species of <italic><tp:taxon-name><tp:taxon-name-part taxon-name-part-type="genus" reg="Zoica">Zoica</tp:taxon-name-part></tp:taxon-name></italic> Simon, 1898 from Asia (<tp:taxon-name><tp:taxon-name-part taxon-name-part-type="order">Araneae</tp:taxon-name-part></tp:taxon-name>, <tp:taxon-name><tp:taxon-name-part taxon-name-part-type="family">Lycosidae</tp:taxon-name-part></tp:taxon-name>)</article-title><source>Zookeys</source><day>25</day><month>08</month><year>2025</year><volume>1249</volume><fpage>371</fpage><lpage>385</lpage><pub-id pub-id-type="doi">10.3897/zookeys.1249.152933</pub-id></mixed-citation></tp:treatment-meta><tp:nomenclature><label>﻿Genus</label><tp:taxon-name><object-id xmlns:xlink="http://www.w3.org/1999/xlink" content-type="arpha" xlink:type="simple">CC0E3398-0284-5BD4-A323-B1E950FA176F</object-id>
              <tp:taxon-name-part taxon-name-part-type="genus" reg="Zoica">Zoica</tp:taxon-name-part>
            </tp:taxon-name><tp:taxon-authority>Simon, 1898</tp:taxon-authority></tp:nomenclature><tp:treatment-sec sec-type="type species" id="SECID0ENEAC"><title>Type species.</title><p><italic><tp:taxon-name><tp:taxon-name-part taxon-name-part-type="genus" reg="Zobia">Zobia</tp:taxon-name-part> <tp:taxon-name-part taxon-name-part-type="species" reg="parvula">parvula</tp:taxon-name-part></tp:taxon-name></italic> Thorell, 1895</p></tp:treatment-sec><tp:treatment-sec sec-type="diagnosis" id="SECID0E5EAC"><title>Diagnosis.</title><p><italic><tp:taxon-name><tp:taxon-name-part taxon-name-part-type="genus" reg="Zoica">Zoica</tp:taxon-name-part></tp:taxon-name></italic> can be diagnosed by the following characteristics: male opisthosoma with dorsal scutum; the gently sloping margins of the cephalic area; articulated tegular apophysis absent; lateral apophysis present; embolus thin, curved spine-like, positioned apically on the bulb and mostly covered by tegulum in ventral view; epigynum variable, often protruding scape-like posteriorly (<xref ref-type="bibr" rid="B3">Framenau et al. 2009</xref>).</p></tp:treatment-sec><tp:treatment-sec sec-type="distribution" id="SECID0EPFAC"><title>Composition and distribution.</title><p>Twelve species are known from Australasia, southern China, India and Southeast Asia.</p></tp:treatment-sec><ref-list><ref id="B3"><mixed-citation xmlns:xlink="http://www.w3.org/1999/xlink" xlink:type="simple"><person-group><name name-style="western"><surname>Framenau</surname><given-names>VW</given-names></name><name name-style="western"><surname>Berry</surname><given-names>JW</given-names></name><name name-style="western"><surname>Beatty</surname><given-names>JA</given-names></name></person-group> (<year>2009</year>) <article-title>Wolf spiders of the Pacific region: The genus <italic><tp:taxon-name><tp:taxon-name-part taxon-name-part-type="genus">Zoica</tp:taxon-name-part></tp:taxon-name></italic> (<tp:taxon-name><tp:taxon-name-part taxon-name-part-type="order">Araneae</tp:taxon-name-part></tp:taxon-name>, <tp:taxon-name><tp:taxon-name-part taxon-name-part-type="family">Lycosidae</tp:taxon-name-part></tp:taxon-name>).</article-title><source>The Journal of Arachnology</source><volume>37</volume>(<issue>2</issue>): <fpage>225</fpage>–<lpage>231</lpage>. <ext-link xlink:href="10.1636/A08-54.1" ext-link-type="doi" xlink:type="simple">https://doi.org/10.1636/A08-54.1</ext-link></mixed-citation></ref></ref-list></tp:taxon-treatment>
