# Supplementary material for: ﻿Four species of Zoica Simon, 1898 from Asia (Araneae, Lycosidae)
Source: Zookeys. 2025 Aug 25;1249:371–85. doi: 10.3897/zookeys.1249.152933 (PMC12402824; doi:10.3897/zookeys.1249.152933)
Supplement: XML Treatment for Zoica dulong [file zookeys.1249.152933-treatment2.xml]

<!DOCTYPE tp:taxon-treatment
  PUBLIC "-//TaxonX//DTD Taxonomic Treatment Publishing DTD v0 20100105//EN" "tax-treatment-NSO.dtd">
<tp:taxon-treatment xmlns:tp="http://www.plazi.org/taxpub"><tp:treatment-meta><kwd-group><label>Taxon classification</label><kwd>
                <named-content content-type="kingdom">Animalia</named-content>
              </kwd><kwd>
                <named-content content-type="order">Araneae</named-content>
              </kwd><kwd>
                <named-content content-type="family">Lycosidae</named-content>
              </kwd></kwd-group><mixed-citation publication-type="journal"><person-group><name><surname>Lu</surname><given-names>Jin-Zhen</given-names></name><name><surname>Marusik</surname><given-names>Yuri M.</given-names></name><name><surname>Zhang</surname><given-names>Zhi-Sheng</given-names></name><name><surname>Wang</surname><given-names>Lu-Yu</given-names></name></person-group><article-title>﻿Four species of <italic><tp:taxon-name><tp:taxon-name-part taxon-name-part-type="genus" reg="Zoica">Zoica</tp:taxon-name-part></tp:taxon-name></italic> Simon, 1898 from Asia (<tp:taxon-name><tp:taxon-name-part taxon-name-part-type="order">Araneae</tp:taxon-name-part></tp:taxon-name>, <tp:taxon-name><tp:taxon-name-part taxon-name-part-type="family">Lycosidae</tp:taxon-name-part></tp:taxon-name>)</article-title><source>Zookeys</source><day>25</day><month>08</month><year>2025</year><volume>1249</volume><fpage>371</fpage><lpage>385</lpage><pub-id pub-id-type="doi">10.3897/zookeys.1249.152933</pub-id></mixed-citation></tp:treatment-meta><tp:nomenclature><label>﻿</label><tp:taxon-name><object-id xmlns:xlink="http://www.w3.org/1999/xlink" content-type="arpha" xlink:type="simple">35085F67-6A94-5D71-830F-360E03448E2D</object-id>
              <tp:taxon-name-part taxon-name-part-type="genus" reg="Zoica">Zoica</tp:taxon-name-part>
              <tp:taxon-name-part taxon-name-part-type="species" reg="dulong">dulong</tp:taxon-name-part>
              <object-id xmlns:xlink="http://www.w3.org/1999/xlink" content-type="zoobank" xlink:type="simple">https://zoobank.org/2833B060-4346-4BAC-8F83-FC9C99E7BAAB</object-id>
            </tp:taxon-name><tp:taxon-authority>Lu, Zhang &amp; Wang</tp:taxon-authority><tp:taxon-status xmlns:xlink="http://www.w3.org/1999/xlink" xlink:type="simple">sp. nov.</tp:taxon-status><xref ref-type="fig" rid="F2">Figs 2</xref><xref ref-type="fig" rid="F3">, 3</xref><xref ref-type="fig" rid="F10">, 10 独龙佐卡蛛</xref></tp:nomenclature><tp:treatment-sec sec-type="type material" id="SECID0ELHAC"><title>Type material.</title><p><bold><italic>Holotype</italic></bold> • ♂ (<abbrev xmlns:xlink="http://www.w3.org/1999/xlink" xlink:title="School of Life Sciences, Southwest University" id="ABBRID0EWHAC" xlink:type="simple">SWUC</abbrev>-T-LY-28-01), China, Yunnan Prov., Gongshan Co., Dulongjiang Township. <named-content xmlns:xlink="http://www.w3.org/1999/xlink" content-type="dwc:verbatimCoordinates" xlink:type="simple"><named-content content-type="geo-json" specific-use="{&#34;type&#34;:&#34;Point&#34;,&#34;coordinates&#34;:[98.270278,27.678611]}" id="NCID0E4HAC" xlink:type="simple">27°40'43"N, 98°16'13"E</named-content></named-content>, elev. 1155 m, 3 April 2012, Zhi-Zhong Yang leg. <bold><italic>Paratype</italic></bold> • 1♀ (<abbrev xmlns:xlink="http://www.w3.org/1999/xlink" xlink:title="School of Life Sciences, Southwest University" id="ABBRID0EFIAC" xlink:type="simple">SWUC</abbrev>-T-LY-28-02) with same data as for holotype.</p><fig id="F1" position="float" orientation="portrait"><object-id xmlns:xlink="http://www.w3.org/1999/xlink" content-type="doi" xlink:type="simple">10.3897/zookeys.1249.152933.figure1</object-id><object-id xmlns:xlink="http://www.w3.org/1999/xlink" content-type="arpha" xlink:type="simple">BB4A4C86-5707-593B-88DF-B20EFE15AB93</object-id><label>Figure 1.</label><caption><p>Photos of living <italic><tp:taxon-name><tp:taxon-name-part taxon-name-part-type="genus" reg="Zoica">Zoica</tp:taxon-name-part></tp:taxon-name></italic> spp. A, B. <italic><tp:taxon-name><tp:taxon-name-part taxon-name-part-type="genus" reg="Zoica">Zoica</tp:taxon-name-part> <tp:taxon-name-part taxon-name-part-type="species" reg="medogensis">medogensis</tp:taxon-name-part></tp:taxon-name></italic> sp. nov.; C, D. <italic><tp:taxon-name><tp:taxon-name-part taxon-name-part-type="genus" reg="Zoica">Zoica</tp:taxon-name-part> <tp:taxon-name-part taxon-name-part-type="species" reg="thailandica">thailandica</tp:taxon-name-part></tp:taxon-name></italic> sp. nov.; E, F. <italic><tp:taxon-name><tp:taxon-name-part taxon-name-part-type="genus" reg="Zoica">Zoica</tp:taxon-name-part> <tp:taxon-name-part taxon-name-part-type="species" reg="oculata">oculata</tp:taxon-name-part></tp:taxon-name></italic> Buchar, 1997 (female, A, B, E, F. Photographed by Qian-Le Lu; C, D. Photographed by Lu-Yu Wang).</p></caption><graphic xmlns:xlink="http://www.w3.org/1999/xlink" xlink:href="zookeys-1249-371_article-152933__-g001.jpg" position="float" orientation="portrait" xlink:type="simple" id="oo_1401611.jpg"><uri content-type="original_file" xlink:type="simple">https://binary.pensoft.net/fig/1401611</uri></graphic></fig></tp:treatment-sec><tp:treatment-sec sec-type="etymology" id="SECID0E5JAC"><title>Etymology.</title><p>The specific name comes from the word “Dulong”, the name of one of the Chinese ethnic minorities that live adjacent to the area inhabited by the new species; noun in apposition.</p></tp:treatment-sec><tp:treatment-sec sec-type="diagnosis" id="SECID0EDKAC"><title>Diagnosis.</title><p>The new species resembles <italic><tp:taxon-name><tp:taxon-name-part taxon-name-part-type="genus" reg="Zoica">Z.</tp:taxon-name-part> <tp:taxon-name-part taxon-name-part-type="species" reg="puellula">puellula</tp:taxon-name-part></tp:taxon-name></italic> (Simon, 1898) (<xref ref-type="bibr" rid="B6">Sankaran and Sebastian 2017</xref>: 148, figs 3A–G) in having bifurcated lateral apophysis and short-widen posterior lip of epigyne (Figs <xref ref-type="fig" rid="F2">2</xref>, <xref ref-type="fig" rid="F3">3C–H</xref>), but can be differentiated by the ventral arm of lateral apophysis somewhat rectangular in retrolateral view (Figs <xref ref-type="fig" rid="F2">2A</xref>, <xref ref-type="fig" rid="F3">3C, E</xref>) (vs somewhat triangular); cylindrical heads of spermathecae (Figs <xref ref-type="fig" rid="F2">2D</xref>, <xref ref-type="fig" rid="F3">3H</xref>) (vs somewhat circular).</p><fig id="F2" position="float" orientation="portrait"><object-id xmlns:xlink="http://www.w3.org/1999/xlink" content-type="doi" xlink:type="simple">10.3897/zookeys.1249.152933.figure2</object-id><object-id xmlns:xlink="http://www.w3.org/1999/xlink" content-type="arpha" xlink:type="simple">14ABF949-961E-5B4A-A9A3-07C8C52643CF</object-id><label>Figure 2.</label><caption><p><italic><tp:taxon-name><tp:taxon-name-part taxon-name-part-type="genus" reg="Zoica">Zoica</tp:taxon-name-part> <tp:taxon-name-part taxon-name-part-type="species" reg="dulong">dulong</tp:taxon-name-part></tp:taxon-name></italic> sp. nov. A, B. Holotype male; C, D. Paratype female. A. Left male palp, ventral view; B. Same, prolateral view; C. Epigyne, ventral view; D. Vulva, dorsal view. Abbreviations: BS–base of the spermatheca; Co–conductor; E–embolus; FD–fertilization duct; HS–head of spermatheca; LA–lateral apophysis; MTL–median tegular lobe; SS–stalk of spermatheca; St-subtegulum; TA–terminal apophysis; Te–tegulum.</p></caption><graphic xmlns:xlink="http://www.w3.org/1999/xlink" xlink:href="zookeys-1249-371_article-152933__-g002.jpg" position="float" orientation="portrait" xlink:type="simple" id="oo_1401612.jpg"><uri content-type="original_file" xlink:type="simple">https://binary.pensoft.net/fig/1401612</uri></graphic></fig><fig id="F3" position="float" orientation="portrait"><object-id xmlns:xlink="http://www.w3.org/1999/xlink" content-type="doi" xlink:type="simple">10.3897/zookeys.1249.152933.figure3</object-id><object-id xmlns:xlink="http://www.w3.org/1999/xlink" content-type="arpha" xlink:type="simple">B3E48914-796B-5A61-ADF2-131532CE64AB</object-id><label>Figure 3.</label><caption><p><italic><tp:taxon-name><tp:taxon-name-part taxon-name-part-type="genus" reg="Zoica">Zoica</tp:taxon-name-part> <tp:taxon-name-part taxon-name-part-type="species" reg="dulong">dulong</tp:taxon-name-part></tp:taxon-name></italic> sp. nov. A, C–F. Holotype male; B, G, H. Paratype female. A. Male habitus, dorsal view; B. Female habitus, dorsal view; C. Right male palp (overturn), bulb, ventral view; D. Same, prolateral view; E. Left male palp, ventral view; F. Same, retrolateral view; G. Epigyne, ventral view; H. Vulva, dorsal view.</p></caption><graphic xmlns:xlink="http://www.w3.org/1999/xlink" xlink:href="zookeys-1249-371_article-152933__-g003.jpg" position="float" orientation="portrait" xlink:type="simple" id="oo_1401613.jpg"><uri content-type="original_file" xlink:type="simple">https://binary.pensoft.net/fig/1401613</uri></graphic></fig></tp:treatment-sec><tp:treatment-sec sec-type="description" id="SECID0EANAC"><title>Description.</title><p><bold>Male</bold> holotype (Fig. <xref ref-type="fig" rid="F3">3A</xref>) total length 2.90. Carapace 1.56 long, 1.12 wide; opisthosoma 1.39 long, 0.98 wide. Carapace yellow brown. Fovea longitudinal, radial furrow indistinct. Eye region black. Eye sizes and interdistances: <abbrev xmlns:xlink="http://www.w3.org/1999/xlink" xlink:title="anterior median eye" id="ABBRID0EMNAC" xlink:type="simple">AME</abbrev> 0.05, <abbrev xmlns:xlink="http://www.w3.org/1999/xlink" xlink:title="anterior lateral eye" id="ABBRID0EQNAC" xlink:type="simple">ALE</abbrev> 0.05, <abbrev xmlns:xlink="http://www.w3.org/1999/xlink" xlink:title="posterior median eye" id="ABBRID0EUNAC" xlink:type="simple">PME</abbrev> 0.12, <abbrev xmlns:xlink="http://www.w3.org/1999/xlink" xlink:title="posterior lateral eye" id="ABBRID0EYNAC" xlink:type="simple">PLE</abbrev> 0.11; <abbrev xmlns:xlink="http://www.w3.org/1999/xlink" xlink:title="anterior median eye" id="ABBRID0E3NAC" xlink:type="simple">AME</abbrev>–<abbrev xmlns:xlink="http://www.w3.org/1999/xlink" xlink:title="anterior median eye" id="ABBRID0EAOAC" xlink:type="simple">AME</abbrev> 0.03, <abbrev xmlns:xlink="http://www.w3.org/1999/xlink" xlink:title="anterior median eye" id="ABBRID0EEOAC" xlink:type="simple">AME</abbrev>–<abbrev xmlns:xlink="http://www.w3.org/1999/xlink" xlink:title="anterior lateral eye" id="ABBRID0EIOAC" xlink:type="simple">ALE</abbrev> 0.02, <abbrev xmlns:xlink="http://www.w3.org/1999/xlink" xlink:title="posterior median eye" id="ABBRID0EMOAC" xlink:type="simple">PME</abbrev>–<abbrev xmlns:xlink="http://www.w3.org/1999/xlink" xlink:title="posterior median eye" id="ABBRID0EQOAC" xlink:type="simple">PME</abbrev> 0.02, <abbrev xmlns:xlink="http://www.w3.org/1999/xlink" xlink:title="posterior median eye" id="ABBRID0EUOAC" xlink:type="simple">PME</abbrev>–<abbrev xmlns:xlink="http://www.w3.org/1999/xlink" xlink:title="posterior lateral eye" id="ABBRID0EYOAC" xlink:type="simple">PLE</abbrev> 0.03. Clypeus height 0.04. Chelicerae pale yellow, with 3 promarginal and 2 retromarginal teeth. Labium and endites light yellow. Sternum light yellow, shield-shaped, with sparse yellow setae. Legs light yellow. Leg measurements: I 3.57 (1.07, 1.19, 0.72, 0.59); II 3.39 (0.91, 1.13, 0.73, 0.62); III 3.49 (0.96, 1.19, 0.74, 0.60); IV 4.79 (1.25, 1.61, 1.13, 0.80). Leg formula: 4132. Opisthosoma oval. Dorsum yellow brown, with distinct scutum and sparse brown setae. Venter yellowish brown.</p><p><bold><italic>Palp</italic></bold> (Figs <xref ref-type="fig" rid="F2">2A, B</xref>, <xref ref-type="fig" rid="F3">3C–F</xref>). Subtegulum located on anterior-lateral side of the bulb. Lateral apophysis with broad base and 2 arms: dorsal one thin and long, with a hook-shaped tip; ventral arm dilated with porcatus. Embolus slender, in groove of terminal apophysis. Conductor membranous, with broad base and blunt tip. Median tegular lobe oval, membranous.</p><p><bold>Female</bold> paratype (Fig. <xref ref-type="fig" rid="F3">3B</xref>) total length 3.03. Carapace 1.46 long, 1.05 wide; opisthosoma 1.33 long, 1.00 wide. Eye sizes and interdistances: <abbrev xmlns:xlink="http://www.w3.org/1999/xlink" xlink:title="anterior median eye" id="ABBRID0ETPAC" xlink:type="simple">AME</abbrev> 0.04, <abbrev xmlns:xlink="http://www.w3.org/1999/xlink" xlink:title="anterior lateral eye" id="ABBRID0EXPAC" xlink:type="simple">ALE</abbrev> 0.05, <abbrev xmlns:xlink="http://www.w3.org/1999/xlink" xlink:title="posterior median eye" id="ABBRID0E2PAC" xlink:type="simple">PME</abbrev> 0.12, <abbrev xmlns:xlink="http://www.w3.org/1999/xlink" xlink:title="posterior lateral eye" id="ABBRID0EAAAE" xlink:type="simple">PLE</abbrev> 0.08; <abbrev xmlns:xlink="http://www.w3.org/1999/xlink" xlink:title="anterior median eye" id="ABBRID0EEAAE" xlink:type="simple">AME</abbrev>–<abbrev xmlns:xlink="http://www.w3.org/1999/xlink" xlink:title="anterior median eye" id="ABBRID0EIAAE" xlink:type="simple">AME</abbrev> 0.02, <abbrev xmlns:xlink="http://www.w3.org/1999/xlink" xlink:title="anterior median eye" id="ABBRID0EMAAE" xlink:type="simple">AME</abbrev>–<abbrev xmlns:xlink="http://www.w3.org/1999/xlink" xlink:title="anterior lateral eye" id="ABBRID0EQAAE" xlink:type="simple">ALE</abbrev> 0.02, <abbrev xmlns:xlink="http://www.w3.org/1999/xlink" xlink:title="posterior median eye" id="ABBRID0EUAAE" xlink:type="simple">PME</abbrev>–<abbrev xmlns:xlink="http://www.w3.org/1999/xlink" xlink:title="posterior median eye" id="ABBRID0EYAAE" xlink:type="simple">PME</abbrev> 0.05, <abbrev xmlns:xlink="http://www.w3.org/1999/xlink" xlink:title="posterior median eye" id="ABBRID0E3AAE" xlink:type="simple">PME</abbrev>–<abbrev xmlns:xlink="http://www.w3.org/1999/xlink" xlink:title="posterior lateral eye" id="ABBRID0EABAE" xlink:type="simple">PLE</abbrev> 0.06. Clypeus height 0.04. Legs light yellow. Leg measurements: I 3.55 (0.99, 1.20, 0.75, 0.61); II 3.30 (0.98, 1.10, 0.70, 0.52); III 3.12 (0.92, 0.98, 0.68, 0.54); IV 4.56 (1.31, 1.52, 1.05, 0.68). Leg formula: 4123.</p><p><bold><italic>Epigyne</italic></bold> (Figs <xref ref-type="fig" rid="F2">2C, D</xref>, <xref ref-type="fig" rid="F3">3G, H</xref>). Copulatory openings located posteriorly, inconspicuous. Heads of spermathecae rod-shaped, base of the spermathecae short and strong, subspherical. Fertilization ducts crescent-shaped.</p></tp:treatment-sec><tp:treatment-sec sec-type="habitat" id="SECID0ETBAE"><title>Habitat.</title><p>Living in the leaf litter.</p></tp:treatment-sec><tp:treatment-sec sec-type="distribution" id="SECID0EYBAE"><title>Distribution.</title><p>Known only from the type locality, Yunnan, China (Fig. <xref ref-type="fig" rid="F10">10</xref>).</p></tp:treatment-sec><tp:treatment-sec><!--Section generated to contain objects referenced in tp:taxon-treatment.--><fig id="F10" position="float" orientation="portrait"><object-id xmlns:xlink="http://www.w3.org/1999/xlink" content-type="doi" xlink:type="simple">10.3897/zookeys.1249.152933.figure10</object-id><object-id xmlns:xlink="http://www.w3.org/1999/xlink" content-type="arpha" xlink:type="simple">BFC1ACF5-9A1A-59B1-9924-C61DEDC22520</object-id><label>Figure 10.</label><caption><p>Distribution records of four <italic><tp:taxon-name><tp:taxon-name-part taxon-name-part-type="genus" reg="Zoica">Zoica</tp:taxon-name-part></tp:taxon-name></italic> species treated in this study.</p></caption><graphic xmlns:xlink="http://www.w3.org/1999/xlink" xlink:href="zookeys-1249-371_article-152933__-g010.jpg" position="float" orientation="portrait" xlink:type="simple" id="oo_1401620.jpg"><uri content-type="original_file" xlink:type="simple">https://binary.pensoft.net/fig/1401620</uri></graphic></fig></tp:treatment-sec><ref-list><ref id="B6"><mixed-citation xmlns:xlink="http://www.w3.org/1999/xlink" xlink:type="simple"><person-group><name name-style="western"><surname>Sankaran</surname><given-names>PM</given-names></name><name name-style="western"><surname>Sebastian</surname><given-names>PA</given-names></name></person-group> (<year>2017</year>) <article-title>Redescription of <italic><tp:taxon-name><tp:taxon-name-part taxon-name-part-type="genus">Zoica</tp:taxon-name-part> <tp:taxon-name-part taxon-name-part-type="species">puellula</tp:taxon-name-part></tp:taxon-name></italic> (Simon, 1898) (<tp:taxon-name><tp:taxon-name-part taxon-name-part-type="order">Araneae</tp:taxon-name-part></tp:taxon-name>: <tp:taxon-name><tp:taxon-name-part taxon-name-part-type="family">Lycosidae</tp:taxon-name-part></tp:taxon-name>: <tp:taxon-name><tp:taxon-name-part taxon-name-part-type="subfamily">Zoicinae</tp:taxon-name-part></tp:taxon-name>) and transfer of <italic><tp:taxon-name><tp:taxon-name-part taxon-name-part-type="genus">Zoica</tp:taxon-name-part> <tp:taxon-name-part taxon-name-part-type="species">harduarae</tp:taxon-name-part></tp:taxon-name></italic> (Biswas &amp; Roy, 2008) to <tp:taxon-name><tp:taxon-name-part taxon-name-part-type="family">Agelenidae</tp:taxon-name-part></tp:taxon-name> C.L. Koch, 1837.</article-title><source>Zootaxa</source><volume>4276</volume>(<issue>1</issue>): <fpage>145</fpage>–<lpage>150</lpage>. <ext-link xlink:href="10.11646/zootaxa.5105.1.7" ext-link-type="doi" xlink:type="simple">https://doi.org/10.11646/zootaxa.5105.1.7</ext-link></mixed-citation></ref></ref-list></tp:taxon-treatment>
