# Supplementary material for: ﻿Four species of Zoica Simon, 1898 from Asia (Araneae, Lycosidae)
Source: Zookeys. 2025 Aug 25;1249:371–85. doi: 10.3897/zookeys.1249.152933 (PMC12402824; doi:10.3897/zookeys.1249.152933)
Supplement: XML Treatment for Zoica medogensis [file zookeys.1249.152933-treatment3.xml]

<!DOCTYPE tp:taxon-treatment
  PUBLIC "-//TaxonX//DTD Taxonomic Treatment Publishing DTD v0 20100105//EN" "tax-treatment-NSO.dtd">
<tp:taxon-treatment xmlns:tp="http://www.plazi.org/taxpub"><tp:treatment-meta><kwd-group><label>Taxon classification</label><kwd>
                <named-content content-type="kingdom">Animalia</named-content>
              </kwd><kwd>
                <named-content content-type="order">Araneae</named-content>
              </kwd><kwd>
                <named-content content-type="family">Lycosidae</named-content>
              </kwd></kwd-group><mixed-citation publication-type="journal"><person-group><name><surname>Lu</surname><given-names>Jin-Zhen</given-names></name><name><surname>Marusik</surname><given-names>Yuri M.</given-names></name><name><surname>Zhang</surname><given-names>Zhi-Sheng</given-names></name><name><surname>Wang</surname><given-names>Lu-Yu</given-names></name></person-group><article-title>﻿Four species of <italic><tp:taxon-name><tp:taxon-name-part taxon-name-part-type="genus" reg="Zoica">Zoica</tp:taxon-name-part></tp:taxon-name></italic> Simon, 1898 from Asia (<tp:taxon-name><tp:taxon-name-part taxon-name-part-type="order">Araneae</tp:taxon-name-part></tp:taxon-name>, <tp:taxon-name><tp:taxon-name-part taxon-name-part-type="family">Lycosidae</tp:taxon-name-part></tp:taxon-name>)</article-title><source>Zookeys</source><day>25</day><month>08</month><year>2025</year><volume>1249</volume><fpage>371</fpage><lpage>385</lpage><pub-id pub-id-type="doi">10.3897/zookeys.1249.152933</pub-id></mixed-citation></tp:treatment-meta><tp:nomenclature><label>﻿</label><tp:taxon-name><object-id xmlns:xlink="http://www.w3.org/1999/xlink" content-type="arpha" xlink:type="simple">5E134DDC-D98C-5943-9026-BA3423F30AD9</object-id>
              <tp:taxon-name-part taxon-name-part-type="genus" reg="Zoica">Zoica</tp:taxon-name-part>
              <tp:taxon-name-part taxon-name-part-type="species" reg="medogensis">medogensis</tp:taxon-name-part>
              <object-id xmlns:xlink="http://www.w3.org/1999/xlink" content-type="zoobank" xlink:type="simple">https://zoobank.org/974FF08E-BCBB-4666-BF00-6EB4DCD9E363</object-id>
            </tp:taxon-name><tp:taxon-authority>Lu, Zhang &amp; Wang</tp:taxon-authority><tp:taxon-status xmlns:xlink="http://www.w3.org/1999/xlink" xlink:type="simple">sp. nov.</tp:taxon-status><xref ref-type="fig" rid="F1">Figs 1A, B</xref><xref ref-type="fig" rid="F4">, 4</xref><xref ref-type="fig" rid="F5">, 5</xref><xref ref-type="fig" rid="F10">, 10 墨脱佐卡蛛</xref></tp:nomenclature><tp:treatment-sec sec-type="type material" id="SECID0E4DAE"><title>Type material.</title><p><bold><italic>Holotype</italic></bold> • ♂ (<abbrev xmlns:xlink="http://www.w3.org/1999/xlink" xlink:title="School of Life Sciences, Southwest University" id="ABBRID0EIEAE" xlink:type="simple">SWUC</abbrev>-T-LY-29-01), China, Xizang, Medog Co., Yarang Vill., <named-content xmlns:xlink="http://www.w3.org/1999/xlink" content-type="dwc:verbatimCoordinates" xlink:type="simple"><named-content content-type="geo-json" specific-use="{&#34;type&#34;:&#34;Point&#34;,&#34;coordinates&#34;:[95.280000,29.296667]}" id="NCID0EPEAE" xlink:type="simple">29°17'48"N, 95°16'48"E</named-content></named-content>, elev. 761 m, 22 May 2019, Lu-Yu Wang, Piao Liu, Tao Yuan and Hui Wang leg. <bold><italic>Paratypes</italic></bold> • 4♂ 14♀ (<abbrev xmlns:xlink="http://www.w3.org/1999/xlink" xlink:title="School of Life Sciences, Southwest University" id="ABBRID0EXEAE" xlink:type="simple">SWUC</abbrev>-T-LY-29-02 to 19) with same data as for holotype • 4♂ 5♀ (<abbrev xmlns:xlink="http://www.w3.org/1999/xlink" xlink:title="School of Life Sciences, Southwest University" id="ABBRID0E2EAE" xlink:type="simple">SWUC</abbrev>-T-LY-29-20 to 28), Yarang Vill., 30 May 2022, Lu-Yu Wang, Tian-Yu Ren and Bing Tan leg. • 3♀ (<abbrev xmlns:xlink="http://www.w3.org/1999/xlink" xlink:title="School of Life Sciences, Southwest University" id="ABBRID0E6EAE" xlink:type="simple">SWUC</abbrev>-T-LY-29-29 to 31), Yarang Vill., 28 June 2018, Lu-Yu Wang, Zhi-Sun Wu and Yan-Nan Mu leg. • 1♀ (<abbrev xmlns:xlink="http://www.w3.org/1999/xlink" xlink:title="School of Life Sciences, Southwest University" id="ABBRID0EDFAE" xlink:type="simple">SWUC</abbrev>-T-LY-29-32), Medog Co., Beibeng Town. <named-content xmlns:xlink="http://www.w3.org/1999/xlink" content-type="dwc:verbatimCoordinates" xlink:type="simple"><named-content content-type="geo-json" specific-use="{&#34;type&#34;:&#34;Point&#34;,&#34;coordinates&#34;:[95.177778,29.239722]}" id="NCID0EKFAE" xlink:type="simple">29°14'23"N, 95°10'40"E</named-content></named-content>, elev. 1116 m, 22 May 2019, Lu-Yu Wang, Piao Liu, Tao Yuan and Hui Wang leg. • 1♀ (<abbrev xmlns:xlink="http://www.w3.org/1999/xlink" xlink:title="School of Life Sciences, Southwest University" id="ABBRID0EPFAE" xlink:type="simple">SWUC</abbrev>-T-LY-29-33), Medog Co., nr Dexing Bridge. <named-content xmlns:xlink="http://www.w3.org/1999/xlink" content-type="dwc:verbatimCoordinates" xlink:type="simple"><named-content content-type="geo-json" specific-use="{&#34;type&#34;:&#34;Point&#34;,&#34;coordinates&#34;:[95.294167,29.321111]}" id="NCID0EWFAE" xlink:type="simple">29°19'16"N, 95°17'39"E</named-content></named-content>, elev. 724 m, 23 May 2019, Lu-Yu Wang, Piao Liu, Tao Yuan and Hui Wang leg.</p></tp:treatment-sec><tp:treatment-sec sec-type="etymology" id="SECID0E2FAE"><title>Etymology.</title><p>The specific name is derived from the type locality: Medog County, Tibet. Adjective.</p></tp:treatment-sec><tp:treatment-sec sec-type="diagnosis" id="SECID0EAGAE"><title>Diagnosis.</title><p><italic><tp:taxon-name><tp:taxon-name-part taxon-name-part-type="genus" reg="Zoica">Zoica</tp:taxon-name-part> <tp:taxon-name-part taxon-name-part-type="species" reg="medogensis">medogensis</tp:taxon-name-part></tp:taxon-name></italic> is distinguished from all other congeners by the disciform terminal apophysis (Figs <xref ref-type="fig" rid="F4">4A</xref>, <xref ref-type="fig" rid="F5">5C, E, G</xref>) and spirally stalk of spermathecae (Figs <xref ref-type="fig" rid="F4">4C, D</xref>, <xref ref-type="fig" rid="F5">5H, I</xref>).</p><fig id="F4" position="float" orientation="portrait"><object-id xmlns:xlink="http://www.w3.org/1999/xlink" content-type="doi" xlink:type="simple">10.3897/zookeys.1249.152933.figure4</object-id><object-id xmlns:xlink="http://www.w3.org/1999/xlink" content-type="arpha" xlink:type="simple">E1B7813B-24E4-52DB-9B84-464E1D24B41E</object-id><label>Figure 4.</label><caption><p><italic><tp:taxon-name><tp:taxon-name-part taxon-name-part-type="genus" reg="Zoica">Zoica</tp:taxon-name-part> <tp:taxon-name-part taxon-name-part-type="species" reg="medogensis">medogensis</tp:taxon-name-part></tp:taxon-name></italic> sp. nov. A, B. Holotype male; C, D. Paratype female. A. Left male palp, ventral view; B. Same, prolateral view; C. Epigyne, ventral view; D. Vulva, dorsal view. Abbreviations: Co–conductor; CO–copulatory opening; E–embolus; FD–fertilization duct; HS–head of spermatheca; LA–lateral apophysis; MTL–median tegular lobe; SS–stalk of spermatheca; St–subtegulum; TA–terminal apophysis; Te–tegulum.</p></caption><graphic xmlns:xlink="http://www.w3.org/1999/xlink" xlink:href="zookeys-1249-371_article-152933__-g004.jpg" position="float" orientation="portrait" xlink:type="simple" id="oo_1401614.jpg"><uri content-type="original_file" xlink:type="simple">https://binary.pensoft.net/fig/1401614</uri></graphic></fig><fig id="F5" position="float" orientation="portrait"><object-id xmlns:xlink="http://www.w3.org/1999/xlink" content-type="doi" xlink:type="simple">10.3897/zookeys.1249.152933.figure5</object-id><object-id xmlns:xlink="http://www.w3.org/1999/xlink" content-type="arpha" xlink:type="simple">0584E504-CA9C-585D-BC8A-7ACCDAD89580</object-id><label>Figure 5.</label><caption><p><italic><tp:taxon-name><tp:taxon-name-part taxon-name-part-type="genus" reg="Zoica">Zoica</tp:taxon-name-part> <tp:taxon-name-part taxon-name-part-type="species" reg="medogensis">medogensis</tp:taxon-name-part></tp:taxon-name></italic> sp. nov. A, E, F. Holotype male; C, D, G. Paratype male; B, H, I. Paratype female. A. Male habitus, dorsal view; B. Female habitus, dorsal view; C. Left male palp, bulb, ventral view; D. Same, prolateral view; E. Left male palp, ventral view; F. Same, retrolateral view; G. Terminal apophysis and embolus, ventral view; H. Epigyne, ventral view; I. Vulva, dorsal view.</p></caption><graphic xmlns:xlink="http://www.w3.org/1999/xlink" xlink:href="zookeys-1249-371_article-152933__-g005.jpg" position="float" orientation="portrait" xlink:type="simple" id="oo_1401615.jpg"><uri content-type="original_file" xlink:type="simple">https://binary.pensoft.net/fig/1401615</uri></graphic></fig></tp:treatment-sec><tp:treatment-sec sec-type="description" id="SECID0ERIAE"><title>Description.</title><p><bold>Male</bold> holotype (Fig. <xref ref-type="fig" rid="F5">5A</xref>) total length 2.08. Carapace 1.11 long, 0.84 wide; opisthosoma 0.97 long, 0.69 wide. Carapace smooth, yellow brown. Fovea longitudinal, radial furrow indistinct. Eye region black. Eye sizes and interdistances: <abbrev xmlns:xlink="http://www.w3.org/1999/xlink" xlink:title="anterior median eye" id="ABBRID0E4IAE" xlink:type="simple">AME</abbrev> 0.05, <abbrev xmlns:xlink="http://www.w3.org/1999/xlink" xlink:title="anterior lateral eye" id="ABBRID0EBJAE" xlink:type="simple">ALE</abbrev> 0.05, <abbrev xmlns:xlink="http://www.w3.org/1999/xlink" xlink:title="posterior median eye" id="ABBRID0EFJAE" xlink:type="simple">PME</abbrev> 0.01, <abbrev xmlns:xlink="http://www.w3.org/1999/xlink" xlink:title="posterior lateral eye" id="ABBRID0EJJAE" xlink:type="simple">PLE</abbrev> 0.07; <abbrev xmlns:xlink="http://www.w3.org/1999/xlink" xlink:title="anterior median eye" id="ABBRID0ENJAE" xlink:type="simple">AME</abbrev>–AME0.01, <abbrev xmlns:xlink="http://www.w3.org/1999/xlink" xlink:title="anterior median eye" id="ABBRID0ERJAE" xlink:type="simple">AME</abbrev>–<abbrev xmlns:xlink="http://www.w3.org/1999/xlink" xlink:title="anterior lateral eye" id="ABBRID0EVJAE" xlink:type="simple">ALE</abbrev> 0.01, <abbrev xmlns:xlink="http://www.w3.org/1999/xlink" xlink:title="posterior median eye" id="ABBRID0EZJAE" xlink:type="simple">PME</abbrev>–PME0.02, <abbrev xmlns:xlink="http://www.w3.org/1999/xlink" xlink:title="posterior median eye" id="ABBRID0E4JAE" xlink:type="simple">PME</abbrev>–<abbrev xmlns:xlink="http://www.w3.org/1999/xlink" xlink:title="posterior lateral eye" id="ABBRID0EBKAE" xlink:type="simple">PLE</abbrev> 0.02. Clypeus height 0.04. Chelicerae yellow brown, with three promarginal teeth and two retromarginal teeth. Labium yellowish brown. Endites yellowish brown. Legs yellow brown. Leg measurements: I 2.57 (0.70, 0.86, 0.57, 0.44); II 2.30 (0.65, 0.79, 0.46, 0.40); III 2.09 (0.59, 0.68, 0.49, 0.33); IV 3.13 (0.88, 1.06, 0.78, 0.46). Leg formula: 4123. Opisthosoma oval. Dorsum yellow brown, with sparse brown setae. Venter yellowish brown.</p><p><bold><italic>Palp</italic></bold> (Figs <xref ref-type="fig" rid="F4">4A, B</xref>, <xref ref-type="fig" rid="F5">5C–F</xref>). Subtegulum small, located on anterior-lateral side of the bulb. Lateral apophysis robust, with coracoid-shaped end. Embolus slender and long, in groove of discoid terminal apophysis. Conductor slender, tip slightly expanded, membranous. Median tegular lobe semicircular.</p><p><bold>Female</bold> paratype (<abbrev xmlns:xlink="http://www.w3.org/1999/xlink" xlink:title="School of Life Sciences, Southwest University" id="ABBRID0EYKAE" xlink:type="simple">SWUC</abbrev>-T-LY-29-02, Fig. <xref ref-type="fig" rid="F5">5B</xref>) total length 2.39. Carapace 1.19 long, 0.90 wide; opisthosoma 1.15 long, 0.85 wide. Eye sizes and interdistances: <abbrev xmlns:xlink="http://www.w3.org/1999/xlink" xlink:title="anterior median eye" id="ABBRID0EALAE" xlink:type="simple">AME</abbrev> 0.05, <abbrev xmlns:xlink="http://www.w3.org/1999/xlink" xlink:title="anterior lateral eye" id="ABBRID0EELAE" xlink:type="simple">ALE</abbrev> 0.06, <abbrev xmlns:xlink="http://www.w3.org/1999/xlink" xlink:title="posterior median eye" id="ABBRID0EILAE" xlink:type="simple">PME</abbrev> 0.11, <abbrev xmlns:xlink="http://www.w3.org/1999/xlink" xlink:title="posterior lateral eye" id="ABBRID0EMLAE" xlink:type="simple">PLE</abbrev> 0.08; <abbrev xmlns:xlink="http://www.w3.org/1999/xlink" xlink:title="anterior median eye" id="ABBRID0EQLAE" xlink:type="simple">AME</abbrev>–<abbrev xmlns:xlink="http://www.w3.org/1999/xlink" xlink:title="anterior median eye" id="ABBRID0EULAE" xlink:type="simple">AME</abbrev> 0.01, <abbrev xmlns:xlink="http://www.w3.org/1999/xlink" xlink:title="anterior median eye" id="ABBRID0EYLAE" xlink:type="simple">AME</abbrev>–<abbrev xmlns:xlink="http://www.w3.org/1999/xlink" xlink:title="anterior lateral eye" id="ABBRID0E3LAE" xlink:type="simple">ALE</abbrev> 0.01, <abbrev xmlns:xlink="http://www.w3.org/1999/xlink" xlink:title="posterior median eye" id="ABBRID0EAMAE" xlink:type="simple">PME</abbrev>–<abbrev xmlns:xlink="http://www.w3.org/1999/xlink" xlink:title="posterior median eye" id="ABBRID0EEMAE" xlink:type="simple">PME</abbrev> 0.02, <abbrev xmlns:xlink="http://www.w3.org/1999/xlink" xlink:title="posterior median eye" id="ABBRID0EIMAE" xlink:type="simple">PME</abbrev>–<abbrev xmlns:xlink="http://www.w3.org/1999/xlink" xlink:title="posterior lateral eye" id="ABBRID0EMMAE" xlink:type="simple">PLE</abbrev> 0.04. Clypeus height 0.03. Leg measurements: I 3.02 (0.87, 1.06, 0.64, 0.45); II 2.62 (0.78, 0.86, 0.55, 0.43, 2.62); III 2.36 (0.67, 0.80, 0.51, 0.38); IV 3.75 (1.03, 1.31, 0.87, 0.54). Leg formula: 4123. Opisthosoma oval. Dorsum yellow brown, with black markings and muscle spots. Ventral yellowish brown.</p><p><bold><italic>Epigyne</italic></bold> (Figs <xref ref-type="fig" rid="F4">4C, D</xref>, <xref ref-type="fig" rid="F5">5H, I</xref>). Copulatory openings small. Stalks of spermathecae strongly twisted. Heads of spermathecae small, suboval. Fertilization duct crescent-shaped.</p></tp:treatment-sec><tp:treatment-sec sec-type="variation" id="SECID0E6MAE"><title>Variation.</title><p>Males (<italic>N</italic> = 9) total length 2.07–2.20, females (<italic>N</italic> = 24) total length 2.17–2.41.</p></tp:treatment-sec><tp:treatment-sec sec-type="habitat" id="SECID0EJNAE"><title>Habitat.</title><p>Living in the leaf litter layer.</p></tp:treatment-sec><tp:treatment-sec sec-type="distribution" id="SECID0EONAE"><title>Distribution.</title><p>Known only from the type locality, Xizang, China (Fig. <xref ref-type="fig" rid="F10">10</xref>).</p></tp:treatment-sec><tp:treatment-sec><!--Section generated to contain objects referenced in tp:taxon-treatment.--><fig id="F1" position="float" orientation="portrait"><object-id xmlns:xlink="http://www.w3.org/1999/xlink" content-type="doi" xlink:type="simple">10.3897/zookeys.1249.152933.figure1</object-id><object-id xmlns:xlink="http://www.w3.org/1999/xlink" content-type="arpha" xlink:type="simple">BB4A4C86-5707-593B-88DF-B20EFE15AB93</object-id><label>Figure 1.</label><caption><p>Photos of living <italic><tp:taxon-name><tp:taxon-name-part taxon-name-part-type="genus" reg="Zoica">Zoica</tp:taxon-name-part></tp:taxon-name></italic> spp. A, B. <italic><tp:taxon-name><tp:taxon-name-part taxon-name-part-type="genus" reg="Zoica">Zoica</tp:taxon-name-part> <tp:taxon-name-part taxon-name-part-type="species" reg="medogensis">medogensis</tp:taxon-name-part></tp:taxon-name></italic> sp. nov.; C, D. <italic><tp:taxon-name><tp:taxon-name-part taxon-name-part-type="genus" reg="Zoica">Zoica</tp:taxon-name-part> <tp:taxon-name-part taxon-name-part-type="species" reg="thailandica">thailandica</tp:taxon-name-part></tp:taxon-name></italic> sp. nov.; E, F. <italic><tp:taxon-name><tp:taxon-name-part taxon-name-part-type="genus" reg="Zoica">Zoica</tp:taxon-name-part> <tp:taxon-name-part taxon-name-part-type="species" reg="oculata">oculata</tp:taxon-name-part></tp:taxon-name></italic> Buchar, 1997 (female, A, B, E, F. Photographed by Qian-Le Lu; C, D. Photographed by Lu-Yu Wang).</p></caption><graphic xmlns:xlink="http://www.w3.org/1999/xlink" xlink:href="zookeys-1249-371_article-152933__-g001.jpg" position="float" orientation="portrait" xlink:type="simple" id="oo_1401611.jpg"><uri content-type="original_file" xlink:type="simple">https://binary.pensoft.net/fig/1401611</uri></graphic></fig><fig id="F10" position="float" orientation="portrait"><object-id xmlns:xlink="http://www.w3.org/1999/xlink" content-type="doi" xlink:type="simple">10.3897/zookeys.1249.152933.figure10</object-id><object-id xmlns:xlink="http://www.w3.org/1999/xlink" content-type="arpha" xlink:type="simple">BFC1ACF5-9A1A-59B1-9924-C61DEDC22520</object-id><label>Figure 10.</label><caption><p>Distribution records of four <italic><tp:taxon-name><tp:taxon-name-part taxon-name-part-type="genus" reg="Zoica">Zoica</tp:taxon-name-part></tp:taxon-name></italic> species treated in this study.</p></caption><graphic xmlns:xlink="http://www.w3.org/1999/xlink" xlink:href="zookeys-1249-371_article-152933__-g010.jpg" position="float" orientation="portrait" xlink:type="simple" id="oo_1401620.jpg"><uri content-type="original_file" xlink:type="simple">https://binary.pensoft.net/fig/1401620</uri></graphic></fig></tp:treatment-sec></tp:taxon-treatment>
