# Supplementary material for: ﻿Four species of Zoica Simon, 1898 from Asia (Araneae, Lycosidae)
Source: Zookeys. 2025 Aug 25;1249:371–85. doi: 10.3897/zookeys.1249.152933 (PMC12402824; doi:10.3897/zookeys.1249.152933)
Supplement: XML Treatment for Zoica thailandica [file zookeys.1249.152933-treatment4.xml]

<!DOCTYPE tp:taxon-treatment
  PUBLIC "-//TaxonX//DTD Taxonomic Treatment Publishing DTD v0 20100105//EN" "tax-treatment-NSO.dtd">
<tp:taxon-treatment xmlns:tp="http://www.plazi.org/taxpub"><tp:treatment-meta><kwd-group><label>Taxon classification</label><kwd>
                <named-content content-type="kingdom">Animalia</named-content>
              </kwd><kwd>
                <named-content content-type="order">Araneae</named-content>
              </kwd><kwd>
                <named-content content-type="family">Lycosidae</named-content>
              </kwd></kwd-group><mixed-citation publication-type="journal"><person-group><name><surname>Lu</surname><given-names>Jin-Zhen</given-names></name><name><surname>Marusik</surname><given-names>Yuri M.</given-names></name><name><surname>Zhang</surname><given-names>Zhi-Sheng</given-names></name><name><surname>Wang</surname><given-names>Lu-Yu</given-names></name></person-group><article-title>﻿Four species of <italic><tp:taxon-name><tp:taxon-name-part taxon-name-part-type="genus" reg="Zoica">Zoica</tp:taxon-name-part></tp:taxon-name></italic> Simon, 1898 from Asia (<tp:taxon-name><tp:taxon-name-part taxon-name-part-type="order">Araneae</tp:taxon-name-part></tp:taxon-name>, <tp:taxon-name><tp:taxon-name-part taxon-name-part-type="family">Lycosidae</tp:taxon-name-part></tp:taxon-name>)</article-title><source>Zookeys</source><day>25</day><month>08</month><year>2025</year><volume>1249</volume><fpage>371</fpage><lpage>385</lpage><pub-id pub-id-type="doi">10.3897/zookeys.1249.152933</pub-id></mixed-citation></tp:treatment-meta><tp:nomenclature><label>﻿</label><tp:taxon-name><object-id xmlns:xlink="http://www.w3.org/1999/xlink" content-type="arpha" xlink:type="simple">4FD89AAC-EF8A-58C5-9EC0-8E46AF78182D</object-id>
              <tp:taxon-name-part taxon-name-part-type="genus" reg="Zoica">Zoica</tp:taxon-name-part>
              <tp:taxon-name-part taxon-name-part-type="species" reg="thailandica">thailandica</tp:taxon-name-part>
              <object-id xmlns:xlink="http://www.w3.org/1999/xlink" content-type="zoobank" xlink:type="simple">https://zoobank.org/5D12401-733B-47E5-AF8D-E7EC2FADAFDF</object-id>
            </tp:taxon-name><tp:taxon-authority>Lu, Zhang &amp; Wang</tp:taxon-authority><tp:taxon-status xmlns:xlink="http://www.w3.org/1999/xlink" xlink:type="simple">sp. nov.</tp:taxon-status><xref ref-type="fig" rid="F1">Figs 1C, D</xref><xref ref-type="fig" rid="F6">, 6</xref><xref ref-type="fig" rid="F7">, 7</xref><xref ref-type="fig" rid="F10">, 10 泰佐卡蛛</xref></tp:nomenclature><tp:treatment-sec sec-type="type material" id="SECID0ETPAE"><title>Type material.</title><p><bold><italic>Holotype</italic></bold> • ♂ (<abbrev xmlns:xlink="http://www.w3.org/1999/xlink" xlink:title="School of Life Sciences, Southwest University" id="ABBRID0E5PAE" xlink:type="simple">SWUC</abbrev>-T-LY-30-01), Thailand, Ratchaburi, Suan Pheung Dist., Botanical Garden, 1<named-content xmlns:xlink="http://www.w3.org/1999/xlink" content-type="dwc:verbatimCoordinates" xlink:type="simple"><named-content content-type="geo-json" specific-use="{&#34;type&#34;:&#34;Point&#34;,&#34;coordinates&#34;:[99.241667,3.525278]}" id="NCID0EFQAE" xlink:type="simple">3°31'31"N, 99°14'30"E</named-content></named-content>, elev. 188 m, 21 November 2018, Lu-Yu Wang, Tian Lu and Zheng Fan leg. (<abbrev xmlns:xlink="http://www.w3.org/1999/xlink" xlink:title="School of Life Sciences, Southwest University" id="ABBRID0EKQAE" xlink:type="simple">SWUC</abbrev>). <bold><italic>Paratypes</italic></bold>: • 11♂ 12♀ (<abbrev xmlns:xlink="http://www.w3.org/1999/xlink" xlink:title="School of Life Sciences, Southwest University" id="ABBRID0ERQAE" xlink:type="simple">SWUC</abbrev>-T-LY-30-02 to 24) with same data as for holotype (<abbrev xmlns:xlink="http://www.w3.org/1999/xlink" xlink:title="School of Life Sciences, Southwest University" id="ABBRID0EVQAE" xlink:type="simple">SWUC</abbrev>) • 3♂ 13♀ (<abbrev xmlns:xlink="http://www.w3.org/1999/xlink" xlink:title="School of Life Sciences, Southwest University" id="ABBRID0EZQAE" xlink:type="simple">SWUC</abbrev>-T-LY-30-25 to 40), Uthai Thani, Ban Rai, Huai Kha Khaeng Wildlife Sanctuary, <named-content xmlns:xlink="http://www.w3.org/1999/xlink" content-type="dwc:verbatimCoordinates" xlink:type="simple"><named-content content-type="geo-json" specific-use="{&#34;type&#34;:&#34;Point&#34;,&#34;coordinates&#34;:[99.478611,15.284444]}" id="NCID0EARAE" xlink:type="simple">15°17'4"N, 99°28'43"E</named-content></named-content>, elev. 230 m, 25 November 2018, Lu-Yu Wang, Yan-Nan Mu and Tian Lu leg.</p></tp:treatment-sec><tp:treatment-sec sec-type="etymology" id="SECID0EFRAE"><title>Etymology.</title><p>The species is named after the country where the type locality is situated. Adjective.</p></tp:treatment-sec><tp:treatment-sec sec-type="diagnosis" id="SECID0EKRAE"><title>Diagnosis.</title><p>The new species resembles <italic><tp:taxon-name><tp:taxon-name-part taxon-name-part-type="genus" reg="Zoica">Z.</tp:taxon-name-part> <tp:taxon-name-part taxon-name-part-type="species" reg="carolinensis">carolinensis</tp:taxon-name-part></tp:taxon-name></italic> Framenau, Berry &amp; Beatty, 2009 (<xref ref-type="bibr" rid="B3">Framenau et al. 2009</xref>: 228, figs 5–8) in having hook-shaped lateral apophysis and a posterior lip of the epigyne (Figs <xref ref-type="fig" rid="F6">6</xref>, <xref ref-type="fig" rid="F7">7C–I</xref>), but can be differentiated from the latter by the long lateral apophysis, almost half length of the bulb (Figs <xref ref-type="fig" rid="F6">6A, B</xref>, <xref ref-type="fig" rid="F7">7C–G</xref>; vs short), the posterior lip of the epigyne divided distinctly (Figs <xref ref-type="fig" rid="F6">6C, D</xref>, <xref ref-type="fig" rid="F7">7H, I</xref>; vs fused).</p><fig id="F6" position="float" orientation="portrait"><object-id xmlns:xlink="http://www.w3.org/1999/xlink" content-type="doi" xlink:type="simple">10.3897/zookeys.1249.152933.figure6</object-id><object-id xmlns:xlink="http://www.w3.org/1999/xlink" content-type="arpha" xlink:type="simple">B76F492A-2E63-5F56-886E-31CE26D9B23C</object-id><label>Figure 6.</label><caption><p><italic><tp:taxon-name><tp:taxon-name-part taxon-name-part-type="genus" reg="Zoica">Zoica</tp:taxon-name-part> <tp:taxon-name-part taxon-name-part-type="species" reg="thailandica">thailandica</tp:taxon-name-part></tp:taxon-name></italic> sp. nov. A, B. Holotype male; C, D. Paratype female. A. Left male palp, ventral view; B. Same, prolateral view; C. Epigyne, ventral view; D. Vulva, dorsal view. For abbreviations, see Fig. <xref ref-type="fig" rid="F2">2</xref>.</p></caption><graphic xmlns:xlink="http://www.w3.org/1999/xlink" xlink:href="zookeys-1249-371_article-152933__-g006.jpg" position="float" orientation="portrait" xlink:type="simple" id="oo_1401616.jpg"><uri content-type="original_file" xlink:type="simple">https://binary.pensoft.net/fig/1401616</uri></graphic></fig><fig id="F7" position="float" orientation="portrait"><object-id xmlns:xlink="http://www.w3.org/1999/xlink" content-type="doi" xlink:type="simple">10.3897/zookeys.1249.152933.figure7</object-id><object-id xmlns:xlink="http://www.w3.org/1999/xlink" content-type="arpha" xlink:type="simple">93A3432B-0D0A-5113-80E8-C5F4D490528B</object-id><label>Figure 7.</label><caption><p><italic><tp:taxon-name><tp:taxon-name-part taxon-name-part-type="genus" reg="Zoica">Zoica</tp:taxon-name-part> <tp:taxon-name-part taxon-name-part-type="species" reg="thailandica">thailandica</tp:taxon-name-part></tp:taxon-name></italic> sp. nov. A, E, F. Holotype male; C, D, G. Paratype male; B, H, I. Paratype female.A. Male habitus, dorsal view; B. Female habitus, dorsal view; C. Left male palp, bulb, ventral view; D. Same, prolateral view; E. Left male palp, ventral view; F. Same, retrolateral view; G. Terminal part, obliquely retrolateral view; H. Epigyne, ventral view; I. Vulva, dorsal view.</p></caption><graphic xmlns:xlink="http://www.w3.org/1999/xlink" xlink:href="zookeys-1249-371_article-152933__-g007.jpg" position="float" orientation="portrait" xlink:type="simple" id="oo_1401617.jpg"><uri content-type="original_file" xlink:type="simple">https://binary.pensoft.net/fig/1401617</uri></graphic></fig></tp:treatment-sec><tp:treatment-sec sec-type="description" id="SECID0ELUAE"><title>Description.</title><p><bold>Male</bold> holotype (Fig. <xref ref-type="fig" rid="F7">7A</xref>) total length 2.26. Carapace 1.16 long, 0.87 wide; opisthosoma 1.17 long, 0.73 wide. Carapace smooth, yellow brown. Fovea longitudinal, radial furrow indistinct. Eye region black. Eye sizes and interdistances: <abbrev xmlns:xlink="http://www.w3.org/1999/xlink" xlink:title="anterior median eye" id="ABBRID0EXUAE" xlink:type="simple">AME</abbrev> 0.04, <abbrev xmlns:xlink="http://www.w3.org/1999/xlink" xlink:title="anterior lateral eye" id="ABBRID0E2UAE" xlink:type="simple">ALE</abbrev> 0.05, <abbrev xmlns:xlink="http://www.w3.org/1999/xlink" xlink:title="posterior median eye" id="ABBRID0E6UAE" xlink:type="simple">PME</abbrev> 0.11, <abbrev xmlns:xlink="http://www.w3.org/1999/xlink" xlink:title="posterior lateral eye" id="ABBRID0EDVAE" xlink:type="simple">PLE</abbrev> 0.07; <abbrev xmlns:xlink="http://www.w3.org/1999/xlink" xlink:title="anterior median eye" id="ABBRID0EHVAE" xlink:type="simple">AME</abbrev>–<abbrev xmlns:xlink="http://www.w3.org/1999/xlink" xlink:title="anterior median eye" id="ABBRID0ELVAE" xlink:type="simple">AME</abbrev> 0.02, <abbrev xmlns:xlink="http://www.w3.org/1999/xlink" xlink:title="anterior median eye" id="ABBRID0EPVAE" xlink:type="simple">AME</abbrev>–<abbrev xmlns:xlink="http://www.w3.org/1999/xlink" xlink:title="anterior lateral eye" id="ABBRID0ETVAE" xlink:type="simple">ALE</abbrev> 0.02, <abbrev xmlns:xlink="http://www.w3.org/1999/xlink" xlink:title="posterior median eye" id="ABBRID0EXVAE" xlink:type="simple">PME</abbrev>–<abbrev xmlns:xlink="http://www.w3.org/1999/xlink" xlink:title="posterior median eye" id="ABBRID0E2VAE" xlink:type="simple">PME</abbrev> 0.03, <abbrev xmlns:xlink="http://www.w3.org/1999/xlink" xlink:title="posterior median eye" id="ABBRID0E6VAE" xlink:type="simple">PME</abbrev>–<abbrev xmlns:xlink="http://www.w3.org/1999/xlink" xlink:title="posterior lateral eye" id="ABBRID0EDWAE" xlink:type="simple">PLE</abbrev> 0.04. Clypeus height 0.04. Chelicerae yellow brown, with three promarginal teeth and two retromarginal teeth. Labium yellowish brown, longer than wide. Endites yellowish brown, longer than wide. Sternum yellowish brown, with yellow brown setae. Legs yellow brown. Leg measurements: I 2.97 (0.86, 0.98, 0.64, 0.49); II 2.67 (0.79, 0.85, 0.57, 0.46); III 2.17 (0.64, 0.61, 0.52, 0.40); IV 3.56 (0.96, 1.14, 0.90, 0.56). Leg formula: 4123. Opisthosoma oval, with dorsal scutum. Dorsum yellow brown. Venter yellowish brown.</p><p><bold><italic>Palp</italic></bold> (Figs <xref ref-type="fig" rid="F6">6A, B</xref>, <xref ref-type="fig" rid="F7">7C–G</xref>). Subtegulum located on lateral side of the bulb. Lateral apophysis robust, F-shaped, with hook-shaped tip and medial process. Embolus slender, in groove of terminal apophysis (basally swollen, apically pointed). Conductor short, base broad, apex tapering, membranous. Median tegular lobe finger-shaped, membranous.</p><p><bold>Female</bold> paratype (<abbrev xmlns:xlink="http://www.w3.org/1999/xlink" xlink:title="School of Life Sciences, Southwest University" id="ABBRID0E1WAE" xlink:type="simple">SWUC</abbrev>-T-LY-30-02, Fig. <xref ref-type="fig" rid="F7">7B</xref>) total length 2.18. Carapace 1.13 long, 0.87 wide; opisthosoma 1.10 long, 0.83 wide. Eye sizes and interdistances: <abbrev xmlns:xlink="http://www.w3.org/1999/xlink" xlink:title="anterior median eye" id="ABBRID0ECXAE" xlink:type="simple">AME</abbrev> 0.03, <abbrev xmlns:xlink="http://www.w3.org/1999/xlink" xlink:title="anterior lateral eye" id="ABBRID0EGXAE" xlink:type="simple">ALE</abbrev> 0.04, <abbrev xmlns:xlink="http://www.w3.org/1999/xlink" xlink:title="posterior median eye" id="ABBRID0EKXAE" xlink:type="simple">PME</abbrev> 0.10, <abbrev xmlns:xlink="http://www.w3.org/1999/xlink" xlink:title="posterior lateral eye" id="ABBRID0EOXAE" xlink:type="simple">PLE</abbrev> 0.07; <abbrev xmlns:xlink="http://www.w3.org/1999/xlink" xlink:title="anterior median eye" id="ABBRID0ESXAE" xlink:type="simple">AME</abbrev>–<abbrev xmlns:xlink="http://www.w3.org/1999/xlink" xlink:title="anterior median eye" id="ABBRID0EWXAE" xlink:type="simple">AME</abbrev> 0.01, <abbrev xmlns:xlink="http://www.w3.org/1999/xlink" xlink:title="anterior median eye" id="ABBRID0E1XAE" xlink:type="simple">AME</abbrev>–<abbrev xmlns:xlink="http://www.w3.org/1999/xlink" xlink:title="anterior lateral eye" id="ABBRID0E5XAE" xlink:type="simple">ALE</abbrev> 0.02, <abbrev xmlns:xlink="http://www.w3.org/1999/xlink" xlink:title="posterior median eye" id="ABBRID0ECYAE" xlink:type="simple">PME</abbrev>–<abbrev xmlns:xlink="http://www.w3.org/1999/xlink" xlink:title="posterior median eye" id="ABBRID0EGYAE" xlink:type="simple">PME</abbrev> 0.04, <abbrev xmlns:xlink="http://www.w3.org/1999/xlink" xlink:title="posterior median eye" id="ABBRID0EKYAE" xlink:type="simple">PME</abbrev>–<abbrev xmlns:xlink="http://www.w3.org/1999/xlink" xlink:title="posterior lateral eye" id="ABBRID0EOYAE" xlink:type="simple">PLE</abbrev> 0.04. Clypeus height 0.04. Legs yellow brown. Leg measurements: I 2.72 (0.79, 0.95, 0.55, 0.43); II 2.38 (0.74, 0.74, 0.49, 0.41); III 2.16 (0.64, 0.61, 0.52, 0.39); IV 3.35 (0.93, 1.14, 0.77, 0.51). Leg formula: 4123. Opisthosoma yellow brown dorsally. Ventral yellow brown.</p><p><bold><italic>Epigyne</italic></bold> (Figs <xref ref-type="fig" rid="F6">6C, D</xref>, <xref ref-type="fig" rid="F7">7H, I</xref>). Copulatory openings located posteriorly, inconspicuous. Heads of spermathecae spherical. Stalks of spermathecae robust, pear-shaped. Fertilization duct crescent-shaped. The posterior lip of the epigyne divided distinctly.</p></tp:treatment-sec><tp:treatment-sec sec-type="variation" id="SECID0EBZAE"><title>Variation.</title><p>Males (<italic>N</italic> = 15) total length 2.15–2.43, females (<italic>N</italic> = 25) total length 2.16–2.73.</p></tp:treatment-sec><tp:treatment-sec sec-type="habitat" id="SECID0ELZAE"><title>Habitat.</title><p>Living on the sandy ground by the stream.</p></tp:treatment-sec><tp:treatment-sec sec-type="distribution" id="SECID0EQZAE"><title>Distribution.</title><p>Thailand (Ratchaburi and Uthai Thani) (Fig. <xref ref-type="fig" rid="F10">10</xref>).</p></tp:treatment-sec><tp:treatment-sec><!--Section generated to contain objects referenced in tp:taxon-treatment.--><fig id="F1" position="float" orientation="portrait"><object-id xmlns:xlink="http://www.w3.org/1999/xlink" content-type="doi" xlink:type="simple">10.3897/zookeys.1249.152933.figure1</object-id><object-id xmlns:xlink="http://www.w3.org/1999/xlink" content-type="arpha" xlink:type="simple">BB4A4C86-5707-593B-88DF-B20EFE15AB93</object-id><label>Figure 1.</label><caption><p>Photos of living <italic><tp:taxon-name><tp:taxon-name-part taxon-name-part-type="genus" reg="Zoica">Zoica</tp:taxon-name-part></tp:taxon-name></italic> spp. A, B. <italic><tp:taxon-name><tp:taxon-name-part taxon-name-part-type="genus" reg="Zoica">Zoica</tp:taxon-name-part> <tp:taxon-name-part taxon-name-part-type="species" reg="medogensis">medogensis</tp:taxon-name-part></tp:taxon-name></italic> sp. nov.; C, D. <italic><tp:taxon-name><tp:taxon-name-part taxon-name-part-type="genus" reg="Zoica">Zoica</tp:taxon-name-part> <tp:taxon-name-part taxon-name-part-type="species" reg="thailandica">thailandica</tp:taxon-name-part></tp:taxon-name></italic> sp. nov.; E, F. <italic><tp:taxon-name><tp:taxon-name-part taxon-name-part-type="genus" reg="Zoica">Zoica</tp:taxon-name-part> <tp:taxon-name-part taxon-name-part-type="species" reg="oculata">oculata</tp:taxon-name-part></tp:taxon-name></italic> Buchar, 1997 (female, A, B, E, F. Photographed by Qian-Le Lu; C, D. Photographed by Lu-Yu Wang).</p></caption><graphic xmlns:xlink="http://www.w3.org/1999/xlink" xlink:href="zookeys-1249-371_article-152933__-g001.jpg" position="float" orientation="portrait" xlink:type="simple" id="oo_1401611.jpg"><uri content-type="original_file" xlink:type="simple">https://binary.pensoft.net/fig/1401611</uri></graphic></fig><fig id="F2" position="float" orientation="portrait"><object-id xmlns:xlink="http://www.w3.org/1999/xlink" content-type="doi" xlink:type="simple">10.3897/zookeys.1249.152933.figure2</object-id><object-id xmlns:xlink="http://www.w3.org/1999/xlink" content-type="arpha" xlink:type="simple">14ABF949-961E-5B4A-A9A3-07C8C52643CF</object-id><label>Figure 2.</label><caption><p><italic><tp:taxon-name><tp:taxon-name-part taxon-name-part-type="genus" reg="Zoica">Zoica</tp:taxon-name-part> <tp:taxon-name-part taxon-name-part-type="species" reg="dulong">dulong</tp:taxon-name-part></tp:taxon-name></italic> sp. nov. A, B. Holotype male; C, D. Paratype female. A. Left male palp, ventral view; B. Same, prolateral view; C. Epigyne, ventral view; D. Vulva, dorsal view. Abbreviations: BS–base of the spermatheca; Co–conductor; E–embolus; FD–fertilization duct; HS–head of spermatheca; LA–lateral apophysis; MTL–median tegular lobe; SS–stalk of spermatheca; St-subtegulum; TA–terminal apophysis; Te–tegulum.</p></caption><graphic xmlns:xlink="http://www.w3.org/1999/xlink" xlink:href="zookeys-1249-371_article-152933__-g002.jpg" position="float" orientation="portrait" xlink:type="simple" id="oo_1401612.jpg"><uri content-type="original_file" xlink:type="simple">https://binary.pensoft.net/fig/1401612</uri></graphic></fig><fig id="F10" position="float" orientation="portrait"><object-id xmlns:xlink="http://www.w3.org/1999/xlink" content-type="doi" xlink:type="simple">10.3897/zookeys.1249.152933.figure10</object-id><object-id xmlns:xlink="http://www.w3.org/1999/xlink" content-type="arpha" xlink:type="simple">BFC1ACF5-9A1A-59B1-9924-C61DEDC22520</object-id><label>Figure 10.</label><caption><p>Distribution records of four <italic><tp:taxon-name><tp:taxon-name-part taxon-name-part-type="genus" reg="Zoica">Zoica</tp:taxon-name-part></tp:taxon-name></italic> species treated in this study.</p></caption><graphic xmlns:xlink="http://www.w3.org/1999/xlink" xlink:href="zookeys-1249-371_article-152933__-g010.jpg" position="float" orientation="portrait" xlink:type="simple" id="oo_1401620.jpg"><uri content-type="original_file" xlink:type="simple">https://binary.pensoft.net/fig/1401620</uri></graphic></fig></tp:treatment-sec><ref-list><ref id="B3"><mixed-citation xmlns:xlink="http://www.w3.org/1999/xlink" xlink:type="simple"><person-group><name name-style="western"><surname>Framenau</surname><given-names>VW</given-names></name><name name-style="western"><surname>Berry</surname><given-names>JW</given-names></name><name name-style="western"><surname>Beatty</surname><given-names>JA</given-names></name></person-group> (<year>2009</year>) <article-title>Wolf spiders of the Pacific region: The genus <italic><tp:taxon-name><tp:taxon-name-part taxon-name-part-type="genus">Zoica</tp:taxon-name-part></tp:taxon-name></italic> (<tp:taxon-name><tp:taxon-name-part taxon-name-part-type="order">Araneae</tp:taxon-name-part></tp:taxon-name>, <tp:taxon-name><tp:taxon-name-part taxon-name-part-type="family">Lycosidae</tp:taxon-name-part></tp:taxon-name>).</article-title><source>The Journal of Arachnology</source><volume>37</volume>(<issue>2</issue>): <fpage>225</fpage>–<lpage>231</lpage>. <ext-link xlink:href="10.1636/A08-54.1" ext-link-type="doi" xlink:type="simple">https://doi.org/10.1636/A08-54.1</ext-link></mixed-citation></ref></ref-list></tp:taxon-treatment>
