# Supplementary material for: ﻿Four species of Zoica Simon, 1898 from Asia (Araneae, Lycosidae)
Source: Zookeys. 2025 Aug 25;1249:371–85. doi: 10.3897/zookeys.1249.152933 (PMC12402824; doi:10.3897/zookeys.1249.152933)
Supplement: XML Treatment for Zoica oculata [file zookeys.1249.152933-treatment5.xml]

<!DOCTYPE tp:taxon-treatment
  PUBLIC "-//TaxonX//DTD Taxonomic Treatment Publishing DTD v0 20100105//EN" "tax-treatment-NSO.dtd">
<tp:taxon-treatment xmlns:tp="http://www.plazi.org/taxpub"><tp:treatment-meta><kwd-group><label>Taxon classification</label><kwd>
                <named-content content-type="kingdom">Animalia</named-content>
              </kwd><kwd>
                <named-content content-type="order">Araneae</named-content>
              </kwd><kwd>
                <named-content content-type="family">Lycosidae</named-content>
              </kwd></kwd-group><mixed-citation publication-type="journal"><person-group><name><surname>Lu</surname><given-names>Jin-Zhen</given-names></name><name><surname>Marusik</surname><given-names>Yuri M.</given-names></name><name><surname>Zhang</surname><given-names>Zhi-Sheng</given-names></name><name><surname>Wang</surname><given-names>Lu-Yu</given-names></name></person-group><article-title>﻿Four species of <italic><tp:taxon-name><tp:taxon-name-part taxon-name-part-type="genus" reg="Zoica">Zoica</tp:taxon-name-part></tp:taxon-name></italic> Simon, 1898 from Asia (<tp:taxon-name><tp:taxon-name-part taxon-name-part-type="order">Araneae</tp:taxon-name-part></tp:taxon-name>, <tp:taxon-name><tp:taxon-name-part taxon-name-part-type="family">Lycosidae</tp:taxon-name-part></tp:taxon-name>)</article-title><source>Zookeys</source><day>25</day><month>08</month><year>2025</year><volume>1249</volume><fpage>371</fpage><lpage>385</lpage><pub-id pub-id-type="doi">10.3897/zookeys.1249.152933</pub-id></mixed-citation></tp:treatment-meta><tp:nomenclature><label>﻿</label><tp:taxon-name><object-id xmlns:xlink="http://www.w3.org/1999/xlink" content-type="arpha" xlink:type="simple">7C20DDC2-7CF8-53BB-B58F-91B9459C85E2</object-id>
              <tp:taxon-name-part taxon-name-part-type="genus" reg="Zoica">Zoica</tp:taxon-name-part>
              <tp:taxon-name-part taxon-name-part-type="species" reg="oculata">oculata</tp:taxon-name-part>
            </tp:taxon-name><tp:taxon-authority>Buchar, 1997</tp:taxon-authority><xref ref-type="fig" rid="F1">Figs 1E, F</xref><xref ref-type="fig" rid="F8">, 8</xref><xref ref-type="fig" rid="F9">, 9</xref><xref ref-type="fig" rid="F10">, 10 眼佐卡蛛</xref><tp:nomenclature-citation-list><tp:nomenclature-citation><tp:taxon-name>
                  <tp:taxon-name-part taxon-name-part-type="genus" reg="Zoica">Zoica</tp:taxon-name-part> <tp:taxon-name-part taxon-name-part-type="species" reg="oculata">oculata</tp:taxon-name-part></tp:taxon-name><comment>Buchar, 1997: 7, figs 1–4 (♀).</comment></tp:nomenclature-citation></tp:nomenclature-citation-list></tp:nomenclature><tp:treatment-sec sec-type="material" id="SECID0E42AE"><title>Material.</title><p>• 3♂ 4♀ (XZMT-19-39), China, Xizang, Medog Co., Beibeng Town, <named-content xmlns:xlink="http://www.w3.org/1999/xlink" content-type="dwc:verbatimCoordinates" xlink:type="simple"><named-content content-type="geo-json" specific-use="{&#34;type&#34;:&#34;Point&#34;,&#34;coordinates&#34;:[95.183611,29.264167]}" id="NCID0EG3AE" xlink:type="simple">29°15'51"N, 95°11'01"E</named-content></named-content>, elev. 894 m, 23 May 2019, Lu-Yu Wang, Piao Liu, Tao Yuan and Hui Wang leg. • 4♀ (XZMT-18-74), Beibeng Town, 28 June 2018, Lu-Yu Wang, Zhi-Sun Wu and Yan-Nan Mu leg. • 1♀ (XZMT-18-77), Medog Co., near Dexing Bridge, <named-content xmlns:xlink="http://www.w3.org/1999/xlink" content-type="dwc:verbatimCoordinates" xlink:type="simple"><named-content content-type="geo-json" specific-use="{&#34;type&#34;:&#34;Point&#34;,&#34;coordinates&#34;:[95.294444,29.321389]}" id="NCID0EO3AE" xlink:type="simple">29°19'17"N, 95°17'40"</named-content></named-content>E, elev. 724 m, 29 June 2018, Lu-Yu Wang, Zhi-Sun Wu and Yan-Nan Mu leg. • 2♀ (XZMT-18-78), Medog Co., Dexing Township, Guoguotang Daguiwan, <named-content xmlns:xlink="http://www.w3.org/1999/xlink" content-type="dwc:verbatimCoordinates" xlink:type="simple"><named-content content-type="geo-json" specific-use="{&#34;type&#34;:&#34;Point&#34;,&#34;coordinates&#34;:[95.272778,29.326111]}" id="NCID0EW3AE" xlink:type="simple">29°19'34"N, 95°16'22"E</named-content></named-content>, elev. 1025 m, 29 June 2018, Lu-Yu Wang, Zhi-Sun Wu and Yan-Nan Mu leg.</p></tp:treatment-sec><tp:treatment-sec sec-type="diagnosis" id="SECID0E23AE"><title>Diagnosis.</title><p><italic><tp:taxon-name><tp:taxon-name-part taxon-name-part-type="genus" reg="Zoica">Zoica</tp:taxon-name-part> <tp:taxon-name-part taxon-name-part-type="species" reg="oculata">oculata</tp:taxon-name-part></tp:taxon-name></italic> can be distinguished from all other congeners by the large body (2.77–4.26), long and hook-shaped terminal apophysis, the narrow and long conductor, the long twining stalk of spermathecae (Figs <xref ref-type="fig" rid="F8">8</xref>, <xref ref-type="fig" rid="F9">9C–H</xref>), and the block-shaped markings in opisthosoma (Fig. <xref ref-type="fig" rid="F1">1E, F</xref>, <xref ref-type="bibr" rid="B2">Buchar 1997</xref>: fig. 1).</p><fig id="F8" position="float" orientation="portrait"><object-id xmlns:xlink="http://www.w3.org/1999/xlink" content-type="doi" xlink:type="simple">10.3897/zookeys.1249.152933.figure8</object-id><object-id xmlns:xlink="http://www.w3.org/1999/xlink" content-type="arpha" xlink:type="simple">616D2424-8E59-56CF-9368-15A4AD4158AA</object-id><label>Figure 8.</label><caption><p><italic><tp:taxon-name><tp:taxon-name-part taxon-name-part-type="genus" reg="Zoica">Zoica</tp:taxon-name-part> <tp:taxon-name-part taxon-name-part-type="species" reg="oculata">oculata</tp:taxon-name-part></tp:taxon-name></italic> Buchar, 1997. A, B. Male; C, D. Female. A. Left male palp, ventral view; B. Same, prolateral view; C. Epigyne, ventral view; D. Vulva, dorsal view. Abbreviations: Co–conductor; CO–copulatory opening; E–embolus; FD–fertilization duct; HS–head of spermatheca; LA–lateral apophysis; MTL–median tegular lobe; SS–stalk of spermatheca; St–subtegulum; TA–terminal apophysis; Te–tegulum.</p></caption><graphic xmlns:xlink="http://www.w3.org/1999/xlink" xlink:href="zookeys-1249-371_article-152933__-g008.jpg" position="float" orientation="portrait" xlink:type="simple" id="oo_1401618.jpg"><uri content-type="original_file" xlink:type="simple">https://binary.pensoft.net/fig/1401618</uri></graphic></fig><fig id="F9" position="float" orientation="portrait"><object-id xmlns:xlink="http://www.w3.org/1999/xlink" content-type="doi" xlink:type="simple">10.3897/zookeys.1249.152933.figure9</object-id><object-id xmlns:xlink="http://www.w3.org/1999/xlink" content-type="arpha" xlink:type="simple">9D08639C-E03A-5E6C-9DE3-4211BE1E034F</object-id><label>Figure 9.</label><caption><p><italic><tp:taxon-name><tp:taxon-name-part taxon-name-part-type="genus" reg="Zoica">Zoica</tp:taxon-name-part> <tp:taxon-name-part taxon-name-part-type="species" reg="oculata">oculata</tp:taxon-name-part></tp:taxon-name></italic> Buchar, 1997. A, C–F. Male; B, G, H. Female. A. Male habitus, dorsal view; B. Female habitus, dorsal view; C. Left male palp, bulb, ventral view; D. Same, prolateral view; E. Left male palp, ventral view; F. Same, retrolateral view; G. Epigyne, ventral view; H. Vulva, dorsal view.</p></caption><graphic xmlns:xlink="http://www.w3.org/1999/xlink" xlink:href="zookeys-1249-371_article-152933__-g009.jpg" position="float" orientation="portrait" xlink:type="simple" id="oo_1401619.jpg"><uri content-type="original_file" xlink:type="simple">https://binary.pensoft.net/fig/1401619</uri></graphic></fig></tp:treatment-sec><tp:treatment-sec sec-type="description" id="SECID0EM6AE"><title>Description.</title><p><bold>Male</bold> (Fig. <xref ref-type="fig" rid="F9">9A</xref>) total length 3.26. Carapace 1.69 long, 1.18 wide; opisthosoma 1.55 long, 1.02 wide. Carapace smooth, yellowish brown. Fovea longitudinal, radial furrows indistinct. Eye region black. Eye sizes and interdistances: <abbrev xmlns:xlink="http://www.w3.org/1999/xlink" xlink:title="anterior median eye" id="ABBRID0EY6AE" xlink:type="simple">AME</abbrev> 0.09, <abbrev xmlns:xlink="http://www.w3.org/1999/xlink" xlink:title="anterior lateral eye" id="ABBRID0E36AE" xlink:type="simple">ALE</abbrev> 0.06, <abbrev xmlns:xlink="http://www.w3.org/1999/xlink" xlink:title="posterior median eye" id="ABBRID0EBAAG" xlink:type="simple">PME</abbrev> 0.17, <abbrev xmlns:xlink="http://www.w3.org/1999/xlink" xlink:title="posterior lateral eye" id="ABBRID0EFAAG" xlink:type="simple">PLE</abbrev> 0.13; <abbrev xmlns:xlink="http://www.w3.org/1999/xlink" xlink:title="anterior median eye" id="ABBRID0EJAAG" xlink:type="simple">AME</abbrev>–<abbrev xmlns:xlink="http://www.w3.org/1999/xlink" xlink:title="anterior median eye" id="ABBRID0ENAAG" xlink:type="simple">AME</abbrev> 0.03, <abbrev xmlns:xlink="http://www.w3.org/1999/xlink" xlink:title="anterior median eye" id="ABBRID0ERAAG" xlink:type="simple">AME</abbrev>–<abbrev xmlns:xlink="http://www.w3.org/1999/xlink" xlink:title="anterior lateral eye" id="ABBRID0EVAAG" xlink:type="simple">ALE</abbrev> 0.02, <abbrev xmlns:xlink="http://www.w3.org/1999/xlink" xlink:title="posterior median eye" id="ABBRID0EZAAG" xlink:type="simple">PME</abbrev>–<abbrev xmlns:xlink="http://www.w3.org/1999/xlink" xlink:title="posterior median eye" id="ABBRID0E4AAG" xlink:type="simple">PME</abbrev> 0.08, <abbrev xmlns:xlink="http://www.w3.org/1999/xlink" xlink:title="posterior median eye" id="ABBRID0EBBAG" xlink:type="simple">PME</abbrev>–<abbrev xmlns:xlink="http://www.w3.org/1999/xlink" xlink:title="posterior lateral eye" id="ABBRID0EFBAG" xlink:type="simple">PLE</abbrev> 0.10. Clypeus height 0.05. Chelicerae yellow brown, with three promarginal teeth and four retromarginal teeth. Labium yellowish brown, longer than wide. Endites yellowish brown, longer than wide. Sternum yellow brown, shield-shaped, with sparse yellow brown setae. Legs yellowish brown. Leg measurements: I 5.25 (1.41, 1.75, 1.28, 0.81); II 4.56 (1.25, 1.48, 1.14, 0.69); III 4.32 (1.19, 1.31, 1.15, 0.67); IV 6.39 (1.75, 2.07, 1.79, 0.78). Leg formula: 4123. Opisthosoma oval. Dorsum yellowish brown, with gray markings. Ventral yellowish brown.</p><p><bold><italic>Palp</italic></bold> (Figs <xref ref-type="fig" rid="F8">8A, B</xref>, <xref ref-type="fig" rid="F9">9C–F</xref>). Subtegulum located on medio-lateral side of the bulb. Lateral apophysis base robust, apex hook-shaped. Terminal apophysis long, with a robust base and a hook-shaped end. Embolus curved, moderately long. Conductor slender, membranous. Median tegular lobe broad, adjacent to lateral apophysis, originating from median tegular.</p><p><bold>Female</bold> (Fig. <xref ref-type="fig" rid="F9">9B</xref>) total length 3.15. Carapace 1.47 long, 1.07 wide; opisthosoma 1.53 long, 1.13 wide. Eye sizes and interdistances: <abbrev xmlns:xlink="http://www.w3.org/1999/xlink" xlink:title="anterior median eye" id="ABBRID0EACAG" xlink:type="simple">AME</abbrev> 0.13, <abbrev xmlns:xlink="http://www.w3.org/1999/xlink" xlink:title="anterior lateral eye" id="ABBRID0EECAG" xlink:type="simple">ALE</abbrev> 0.15, <abbrev xmlns:xlink="http://www.w3.org/1999/xlink" xlink:title="posterior median eye" id="ABBRID0EICAG" xlink:type="simple">PME</abbrev> 0.06, <abbrev xmlns:xlink="http://www.w3.org/1999/xlink" xlink:title="posterior lateral eye" id="ABBRID0EMCAG" xlink:type="simple">PLE</abbrev> 0.05; <abbrev xmlns:xlink="http://www.w3.org/1999/xlink" xlink:title="anterior median eye" id="ABBRID0EQCAG" xlink:type="simple">AME</abbrev>–<abbrev xmlns:xlink="http://www.w3.org/1999/xlink" xlink:title="anterior median eye" id="ABBRID0EUCAG" xlink:type="simple">AME</abbrev> 0.06, <abbrev xmlns:xlink="http://www.w3.org/1999/xlink" xlink:title="anterior median eye" id="ABBRID0EYCAG" xlink:type="simple">AME</abbrev>–<abbrev xmlns:xlink="http://www.w3.org/1999/xlink" xlink:title="anterior lateral eye" id="ABBRID0E3CAG" xlink:type="simple">ALE</abbrev> 0.09, <abbrev xmlns:xlink="http://www.w3.org/1999/xlink" xlink:title="posterior median eye" id="ABBRID0EADAG" xlink:type="simple">PME</abbrev>–<abbrev xmlns:xlink="http://www.w3.org/1999/xlink" xlink:title="posterior median eye" id="ABBRID0EEDAG" xlink:type="simple">PME</abbrev> 0.02, <abbrev xmlns:xlink="http://www.w3.org/1999/xlink" xlink:title="posterior median eye" id="ABBRID0EIDAG" xlink:type="simple">PME</abbrev>–<abbrev xmlns:xlink="http://www.w3.org/1999/xlink" xlink:title="posterior lateral eye" id="ABBRID0EMDAG" xlink:type="simple">PLE</abbrev> 0.04. Clypeus height 0.04. Leg measurements: I 4.20 (1.18, 1.58, 0.91, 0.53); II 3.68 (1.08, 1.22, 0.82, 0.56); III 3.45 (0.97, 1.10, 0.87, 0.51); IV 5.10 (1.42, 1.64, 1.38, 0.66). Leg formula: 4123. Opisthosoma oval. Dorsum yellow brown, with gray markings.</p><p><bold><italic>Epigyne</italic></bold> (Figs <xref ref-type="fig" rid="F7">7C, D</xref>, <xref ref-type="fig" rid="F8">8G, H</xref>). Epigynal plate glasses-like. Copulatory openings small, arc-shaped. Stalk of spermathecae long, slender and curved. Heads of spermathecae small, suboval. Fertilization ducts hook-shaped.</p></tp:treatment-sec><tp:treatment-sec sec-type="variation" id="SECID0E6DAG"><title>Variation.</title><p>Males (<italic>N</italic> = 3) total length 2.77–3.26, females (<italic>N</italic> = 11) total length 3.11–4.26.</p></tp:treatment-sec><tp:treatment-sec sec-type="habitat" id="SECID0EJEAG"><title>Habitat.</title><p>Leaf litter, rice field and scrub-grassland.</p></tp:treatment-sec><tp:treatment-sec sec-type="distribution" id="SECID0EOEAG"><title>Distribution.</title><p>China (Xizang), Bhutan (Fig. <xref ref-type="fig" rid="F10">10</xref>).</p><fig id="F10" position="float" orientation="portrait"><object-id xmlns:xlink="http://www.w3.org/1999/xlink" content-type="doi" xlink:type="simple">10.3897/zookeys.1249.152933.figure10</object-id><object-id xmlns:xlink="http://www.w3.org/1999/xlink" content-type="arpha" xlink:type="simple">BFC1ACF5-9A1A-59B1-9924-C61DEDC22520</object-id><label>Figure 10.</label><caption><p>Distribution records of four <italic><tp:taxon-name><tp:taxon-name-part taxon-name-part-type="genus" reg="Zoica">Zoica</tp:taxon-name-part></tp:taxon-name></italic> species treated in this study.</p></caption><graphic xmlns:xlink="http://www.w3.org/1999/xlink" xlink:href="zookeys-1249-371_article-152933__-g010.jpg" position="float" orientation="portrait" xlink:type="simple" id="oo_1401620.jpg"><uri content-type="original_file" xlink:type="simple">https://binary.pensoft.net/fig/1401620</uri></graphic></fig></tp:treatment-sec><tp:treatment-sec><!--Section generated to contain objects referenced in tp:taxon-treatment.--><fig id="F1" position="float" orientation="portrait"><object-id xmlns:xlink="http://www.w3.org/1999/xlink" content-type="doi" xlink:type="simple">10.3897/zookeys.1249.152933.figure1</object-id><object-id xmlns:xlink="http://www.w3.org/1999/xlink" content-type="arpha" xlink:type="simple">BB4A4C86-5707-593B-88DF-B20EFE15AB93</object-id><label>Figure 1.</label><caption><p>Photos of living <italic><tp:taxon-name><tp:taxon-name-part taxon-name-part-type="genus" reg="Zoica">Zoica</tp:taxon-name-part></tp:taxon-name></italic> spp. A, B. <italic><tp:taxon-name><tp:taxon-name-part taxon-name-part-type="genus" reg="Zoica">Zoica</tp:taxon-name-part> <tp:taxon-name-part taxon-name-part-type="species" reg="medogensis">medogensis</tp:taxon-name-part></tp:taxon-name></italic> sp. nov.; C, D. <italic><tp:taxon-name><tp:taxon-name-part taxon-name-part-type="genus" reg="Zoica">Zoica</tp:taxon-name-part> <tp:taxon-name-part taxon-name-part-type="species" reg="thailandica">thailandica</tp:taxon-name-part></tp:taxon-name></italic> sp. nov.; E, F. <italic><tp:taxon-name><tp:taxon-name-part taxon-name-part-type="genus" reg="Zoica">Zoica</tp:taxon-name-part> <tp:taxon-name-part taxon-name-part-type="species" reg="oculata">oculata</tp:taxon-name-part></tp:taxon-name></italic> Buchar, 1997 (female, A, B, E, F. Photographed by Qian-Le Lu; C, D. Photographed by Lu-Yu Wang).</p></caption><graphic xmlns:xlink="http://www.w3.org/1999/xlink" xlink:href="zookeys-1249-371_article-152933__-g001.jpg" position="float" orientation="portrait" xlink:type="simple" id="oo_1401611.jpg"><uri content-type="original_file" xlink:type="simple">https://binary.pensoft.net/fig/1401611</uri></graphic></fig><fig id="F7" position="float" orientation="portrait"><object-id xmlns:xlink="http://www.w3.org/1999/xlink" content-type="doi" xlink:type="simple">10.3897/zookeys.1249.152933.figure7</object-id><object-id xmlns:xlink="http://www.w3.org/1999/xlink" content-type="arpha" xlink:type="simple">93A3432B-0D0A-5113-80E8-C5F4D490528B</object-id><label>Figure 7.</label><caption><p><italic><tp:taxon-name><tp:taxon-name-part taxon-name-part-type="genus" reg="Zoica">Zoica</tp:taxon-name-part> <tp:taxon-name-part taxon-name-part-type="species" reg="thailandica">thailandica</tp:taxon-name-part></tp:taxon-name></italic> sp. nov. A, E, F. Holotype male; C, D, G. Paratype male; B, H, I. Paratype female.A. Male habitus, dorsal view; B. Female habitus, dorsal view; C. Left male palp, bulb, ventral view; D. Same, prolateral view; E. Left male palp, ventral view; F. Same, retrolateral view; G. Terminal part, obliquely retrolateral view; H. Epigyne, ventral view; I. Vulva, dorsal view.</p></caption><graphic xmlns:xlink="http://www.w3.org/1999/xlink" xlink:href="zookeys-1249-371_article-152933__-g007.jpg" position="float" orientation="portrait" xlink:type="simple" id="oo_1401617.jpg"><uri content-type="original_file" xlink:type="simple">https://binary.pensoft.net/fig/1401617</uri></graphic></fig></tp:treatment-sec><ref-list><ref id="B2"><mixed-citation xmlns:xlink="http://www.w3.org/1999/xlink" xlink:type="simple"><person-group><name name-style="western"><surname>Buchar</surname><given-names>J</given-names></name></person-group> (<year>1997</year>) <article-title><tp:taxon-name><tp:taxon-name-part taxon-name-part-type="family">Lycosidae</tp:taxon-name-part></tp:taxon-name> aus Bhutan 1. <tp:taxon-name><tp:taxon-name-part taxon-name-part-type="subfamily">Venoniinae</tp:taxon-name-part></tp:taxon-name> und <tp:taxon-name><tp:taxon-name-part taxon-name-part-type="subfamily">Lycosinae</tp:taxon-name-part></tp:taxon-name> (<tp:taxon-name><tp:taxon-name-part taxon-name-part-type="class">Arachnida</tp:taxon-name-part></tp:taxon-name>: <tp:taxon-name><tp:taxon-name-part taxon-name-part-type="order">Araneae</tp:taxon-name-part></tp:taxon-name>).</article-title><source>Entomologica Basiliensia</source><volume>20</volume>: <fpage>5</fpage>–<lpage>32</lpage>.</mixed-citation></ref></ref-list></tp:taxon-treatment>
